# Supplementary material for: Something Fishy about Siamese Fighting Fish (Betta splendens) Sex: Polygenic Sex Determination or a Newly Emerged Sex-Determining Region?
Source: Cells. 2022 May 27;11(11):1764. doi: 10.3390/cells11111764 (PMC9179492; doi:10.3390/cells11111764)
Supplement: Supplementary file 1 [file cells-11-01764-s001.zip]

Archive with 1 entries (1 files):
- cells-1741779-supplementary.pdf
